# Supplementary material for: pH-Dependence Cytotoxicity Evaluation of Artepillin C against Tumor Cells
Source: Life (Basel). 2023 Nov 9;13(11):2186. doi: 10.3390/life13112186 (PMC10672498; doi:10.3390/life13112186)
Supplement: Supplementary file 1 [file life-13-02186-s001.zip]

Archive with 1 entries (1 files):
- life-2638628-supplementary.pdf
